# Supplementary material for: Subcritical Extracts from Major Species of Oil-Bearing Roses—A Comparative Chemical Profiling
Source: Molecules. 2021 Aug 18;26(16):4991. doi: 10.3390/molecules26164991 (PMC8398789; doi:10.3390/molecules26164991)
Supplement: Supplementary file 1 [file molecules-26-04991-s001.zip]

Archive with 1 entries (1 files):
- molecules-1323502-supplementary.pdf
